# Supplementary material for: Internal Microbiota Guided Stage Selection in Two Swine-Manure Bioconversion Flies for Feed-Protein Harvest
Source: Insects. 2026 Mar 24;17(4):353. doi: 10.3390/insects17040353 (PMC13116670; doi:10.3390/insects17040353)
Supplement: Supplementary file 1 [file insects-17-00353-s001.zip]

Archive with 1 entries (1 files):
- insects-4155591-supplementary.pdf
